# Supplementary material for: Nasopharyngeal Microbiota in Children With Invasive Pneumococcal Disease: Identification of Bacteria With Potential Disease-Promoting and Protective Effects
Source: Front Microbiol. 2019 Jan 28;10:11. doi: 10.3389/fmicb.2019.00011 (PMC6360994; doi:10.3389/fmicb.2019.00011)
Supplement: Supplementary file 1 [file Data_Sheet_1.XLSX]

## Sheet: Hoja1
		Supplementary Dataset. Epidemiological, microbiological and clinical records from the patients included in the study.
YEAR	IC	N	SITE	MBT	CC	GND	DOB	DOA	RACE	WGT	IFS	RKF	RKF_CAT	GST	DLV	BFD	BFD_N	KSC	BDR	BDR_N	SMK	IFVAC	PCV	PCV_CAT	RI_30D	ATB_30D	ATB	ATB_N	ATB_7D	SPPCR_S	CULT_BL	SPPCR_PF	CULT_PF	SPPCR_CSF	CULT_CSF	S_INV	POSIS	STIS	STIS_CAT1	STIS_CAT2	DOC_NP	SPPCR_NP	ST1NP	ST2NP	STNP_CAT1	STNP_CAT2	RVPCR	MRV	ADV
2014	1	1	1	1	1	1	2013-07-09	2014-01-12	2	3330	1	2		38	2	1	1	2	1	2	2	2	2	2	1	2	1	3	1		1				2	1	1	27	2	2	2014-01-15	1	others		2	2	1	1	2
2014	1	4	1	3	2	1	2013-04-02	2014-02-10	1	3340	1	2		40	2	1	7	2	2		2	2	1	1	1	1	2														2014-02-10	2					1	2	2
2014	1	2	1	3	1	1	2012-02-24	2014-01-26	2	3380	1	2		38		1	6	2	1	2	2	2	1	1	1	2	2			1	2					1	2	others	2	2	2014-01-26	1	15BC		2	2	1	1	1
2014	1	17	2	1	2	1	2011-08-22	2014-03-19	2	3800	2	2		42	1	1	12	1	1	2	2	2	1	1	1	1	2														2014-03-19	2					1	2	1
2014	1	12	1	3	1	1	2009-11-26	2014-02-26	1	3500	2	2		40	2	2		1			1	2	2	2	2	2	2				2	1	2			2	2	3	1	1	2014-02-26	1	3		1	1	2		2
2014	1	16	2	1	2	1	2010-10-06	2014-03-18	1	3500	2	2		40	2	2		1	2		2	2	1	1	1	1	2														2014-03-19	2					1	2	2
2014	1	13	1	3	1	1	2012-10-02	2014-02-25	2	3040	2	2		39	2	1	1	1	1	2	2	2	2	2	2	2	1	2	1	2	1					1	1	24F	2	2	2014-02-27	1	15AF		2	2	1	2	2
2014	1	14	1	3	2	1	2012-12-11	2014-03-13	1	2960	2	2		35	2	2		2			1	2	1	1	2	1	2														2014-03-13	1	6C		2	2	1	1	1
2014	1	42	1	2	1	1	2010-05-07	2014-06-19	1	3500	2	2		40		1	6	1				2	1	1	2	2	1	3	1		2	1	2			2	2	3	1	1	2014-06-20	2					1	2	2
2014	1	43	1	3	2	1	2010-11-15	2014-06-27	1	2450	2	2		38	2	1	1	1	2		1	2	2	2	2	2	2														2014-06-26	1	others		2	2	1	2	1
2014	1	44	1	2	1	2	2013-02-06	2014-06-26	1		2	2		38	2	1	4	1	2		2	2	2	2	2	2	1	1	1	1	2					1	2	others	2	2	2014-06-27	1	19F	7C/B 40	1	2	2		2
2014	1	45	1	1	2	2	2012-10-04	2014-06-30	1	3500	2	2		41	1	1	4	1	2		2	2	2	2	2	2	2														2014-06-30	2					2		2
2014	1	54	3	1	1	1	2011-05-14	2014-10-06	1	1920	2	1	1	36	2	1	1	1	2		1	2	1	2	2	2	1	1	1		1					1	1	19A	1	1	2014-10-07	1	19A		1	1	2		2
2014	1	51	1	2	1	1	2010-06-07	2014-10-19	1	2400	2	1	3	35	2	1	2	1	1	3	1	2	1	1	2	2	1	5	1		1					1	1	19A	1	1	2014-10-24	2					1	2	2
2014	1	38	2	1	2	1	2011-03-30	2014-05-30	1	2790	2	2		36	1	1	6	1	2		1	2	1	1	2	2	2														2014-05-30	1	others		2	2	2		2
2014	1	52	1	1	1	1	2013-07-03	2014-10-28	1	2550	2	2		34	2	1	3	1	2		1	2	1	1	1	1	1	3	1		1					1	1	19A	1	1	2014-10-31	1	19A		1	1	1	2	2
2015	1	90	1	3	2	1	2013-02-22	2015-03-04	1	3500	1	2		38	2	1	4	2	1	3	2	2	2	2		2	2														2015-03-04	1	24/24F/24B		2	2	1	1	2
2014	1	56	1	2	1	2	2010-01-07	2014-11-11	1	2890	2	2		37	1	2		1	1	3	2	2	1	1	2	2	1	2	1	2	2	1	2			2	2	1	1	1	2014-11-13	2					2		2
2015	1	71	1	3	2	2	2009-12-29	2015-02-17	1	3190	1	2		38	2	2		1	1	3	1	2	1	1	2	2	2														2015-02-17	1	33FA/37		2	2	1	2	2
2014	1	59	1	2	1	1	2013-05-24	2014-12-07	1	3930	2	2		40	2	1	20	2	1	3	2	2	2	2	2	2	1	4	1	1	1					1	3	19A	1	1	2014-12-11	1	19A		1	1	1	1	1
2014	1	7	1	1	2	1	2011-06-10	2014-02-17	1	2900	1	2		39	1	1	5	1	2		1	2	1	1	2	2	2														2015-02-17	1	others		2	2	1	2	2
2014	1	57	1	3	1	1	2011-02-11	2014-11-21	1	2800	2	2		40	2	1	1	1	2		1	2	2	2	2	2	1	4	1	1	2					1	2	others	2	2	2014-11-25	1	14		1	1	1	2	2
2015	1	73	1	1	2	1	2010-05-27	2015-02-18	1	3300	1	2		36	2	1	10	1	1	3	1	2	2	2	2	2	2														2015-02-18	2					2		2
2015	1	63	1	2	1	1	2012-05-21	2015-01-23	1	4250	1	2		42	2	1	12	1	2		2	2	1	1	2	2	1	5	1	1	2					1	2	Others	2	2	2015-01-27	1	others		2	2	2		2
2015	1	93	1	3	2	1	2011-09-09	2015-03-05	1	2820	1	2		40	2	2		2	2		2	2	2	2	2	2	2														2015-03-05	2					1	2	2
2015	1	65	1	3	1	1	2012-03-16	2015-02-05	1	2800	1	2		39	2	1	7	1	1	3	2	2	2	2	1	2	1	9	2	2	2	1	2			2	2	3	1	1	2015-02-05	2					1	2	2
2015	1	95	1	3	2	1	2012-02-14	2015-03-12	1	3180	1	1		38	1	1	6	1	1	2	2	2	1	1	1	2	2														2015-03-12	1	10A		2	2	1	2	2
2015	1	66	1	3	1	2	2004-12-28	2015-02-09	1	3480	1	1	4	39	2	1	2	1	1	2	2	1	1	1	1	2	1	4	1		1					1	1	8	1	2	2015-02-13	1	3	10	1	1	1	2	2
2015	1	92	1	1	2	2	2004-12-15	2015-03-04	1	2200	1	2		36	2	1	3	2	2		2	2	2	2	2	2	2														2015-03-04	2					2		2
2015	1	85	1	3	1	1	2009-08-25	2015-02-19	1	2915	1	2		40	1	2		1	2		1	2	2	2	1	2	1	5	1	1	2	1	2			4	2	3	1	1	2015-02-24	1	3		1	1	1	2	2
2015	1	106	1	3	2	1	2010-02-20	2015-03-25	1	4100	2	2		41	2	1	9	1	1	2	2	2	1	1	1	2	2														2015-03-25	2					1	2	2
2015	1	86	1	2	1	1	2010-10-25	2015-02-20	2	4292	1	2		41	1	1	3	1	1	2	2	2	1	1	1	2	1	11	2			1				2	2	3	1	1	2015-02-25	2					2		2
2015	1	100	1	2	2	1	2010-06-30	2015-03-18	1	3740	1	2		38	2	1	8	1	1	2	1	2	1	1	2	2	2														2015-03-18	1	24 (A/B/F)		2	2	2		2
2015	1	87	1	1	1	2	2011-05-13	2015-02-24	1	3700	1	2		40	1	2		1	1	2	1	2	2	2	2	2	1	3	1		1					1	1	23B	2	2	2015-02-27	2					2		2
2015	1	105	1	3	2	2	2011-03-14	2015-03-23	1	3600	1	2		42	1	1	10	1	2		1	2	1	1	1	2	2														2015-03-23	1	others		2	2	1	1	2
2015	1	94	1	2	1	2	2014-08-03	2015-03-04	1	3200	1	2		41	2	2		1				2	2	2	2	2	1	2	1		1			1	1	3	3	13	2	2	2015-03-06	2					1	1	1
2015	1	102	1	3	2	2	2013-03-23	2015-03-19	1	3600	1	2		40	2	1	14	1	1	2	2	2	1	1	1	2	2														2015-03-19	1	15BC		2	2	2		2
2014	1	3	2	2	1	1	2011-04-07	2014-01-29	1	2400	1	2		33	2	1	4	1	2		2	2	1	1	1	2	1	12	2	1	2	1	2			4	2	3	1	1	2014-02-10	2					2		2
2014	1	15	2	3	2	1	2010-03-27	2014-03-13	1	2800	2	2		39	2	2		1	2		1	2	1	1	1	1	2														2014-03-17	1	15AF		2	2	2		2
2014	1	6	2	3	1	2	2008-12-01	2014-02-07	1	3150	1	2		40	2	1	3	1			2	2	1	1	1	2	1	3	1	1		1				4	2	3	1	1	2014-02-11	1	others		2	2	1	2	2
2014	1	18	2	2	2	2	2010-10-06	2014-03-18	1	4135	2	2		40		2		1	2		2	2	1	1	1	2	2														2014-03-19	1	23A		2	2	1	2	2
2014	1	23	2	2	1	2	2012-11-11	2014-03-31	1	2010	2	2		34	1	1	16	1			2	2	1	1	1	1	1	4	1		1					1	1	11A	2	2	2014-04-04	1	15AF		2	2	1	1	2
2014	1	37	2	1	2	2	2013-01-10	2014-05-29	1	3000	2	2		37	2	1	8	1	2		2	2	1	1	1	2	2														2014-06-02	1	23B		2	2	2		2
2015	1	78	2	2	1	1	2011-10-26	2015-02-13	1	4000	1	2		40	2	1	1	1	2		1	2	1	1	2	2	1	6	1	1						1	2	Others	2	2	2015-02-19	1	9NL		2	2	1	2	2
2015	1	79	2	3	2	1	2011-10-13	2015-02-19	1	3750	1	2		40	2	2		1	2		2	2	1	1	1	1	2														2015-02-19	2					2		2
2015	1	99	1	3	2	1	2011-08-01	2015-03-18	1	2400	1	2		39	1	1	1	1	1	2	2	2	2	2	2	2	2														2015-03-18	1	3		1	1	2		2
2014	1	30	3	1	1	2	2007-03-22	2014-02-19	2	3060	2	2		38	1	1	12	1	1	3	2	2	1	1	1	2	1	1	1		1					1	1	1	1	1	2014-02-20	1	1	9NL	1	1	1	2	2
2014	1	20	1	1	2	2	2007-07-17	2014-03-26	2	4750	2	2		40		1	60	1	2		1	2	2	2	2	2	2														2014-03-26	2					1	1	1
2014	1	55	3	2	1	2	2006-09-14	2014-05-27	1	2530	2	2		39		1	12	1	1	2	1	2	1	2	1	1	1	1	1	2			2			1	2	others	2	2	2014-05-28	2					2		2
2014	1	75	1	1	2	2	2006-09-14	2015-02-19	1	2900	1	2		38	2	1	6	1	2		1	2	1	2	2	2	2														2015-02-19	2					2		2
2014	1	22	4	2	1	2	2010-11-21	2014-04-01	1	3000	2	2		40	2	1	1	1			1	2	2	2	2	2	1	5	1		1					1	1	14	1	1	2014-04-03	1	14		1	1	2		2
2014	1	19	1	3	2	2	2010-04-03	2014-03-25	2	3200	2	2		40	1	1	6	1	1	2	2	2	1	1	1	2	2														2014-03-25	1	3		1	1	2		2
2014	1	39	4	3	1	2	2008-08-27	2014-06-01	1	3840	2	2		39	1	1	5	1	1	2	1	2	1	2	1	2	1	5	1		1					1	1	1	1	1	2014-06-06	2					2		2
2014	1	50	4	2	2	2	2008-06-07	2014-09-03	1	4000	2	2		40	1	2		1	1	2	1	2	1	2	2	2	2														2014-09-03	2					2		2
2014	1	26	5	2	1	2	2008-06-19	2014-04-08	1	2990	2	2		38	2	1	6	1			2	2	1	1	2	2	1	4	1		1					1	1	1	1	1	2014-04-08	1	1		1	1	1	2	1
2014	1	34	1	3	2	2	2008-05-13	2014-05-09	1	2950	2	2		34	1	2		1	1	3	1	2	2	2	1	2	2														2014-05-09	1	10A		2	2	2		2
[truncated: 33 more columns]
